# Supplementary material for: Understanding Estimations of Magnitudes: An fMRI Investigation
Source: Brain Sci. 2022 Jan 12;12(1):104. doi: 10.3390/brainsci12010104 (PMC8774251; doi:10.3390/brainsci12010104)
Supplement: Supplementary file 1 [file brainsci-12-00104-s001.zip]

Archive with 1 entries (1 files):
- brainsci-1524569-supplementary.pdf
